# Supplementary material for: NF-kB Regulation and the Chaperone System Mediate Restorative Effects of the Probiotic Lactobacillus fermentum LF31 in the Small Intestine and Cerebellum of Mice with Ethanol-Induced Damage
Source: Biology (Basel). 2023 Nov 1;12(11):1394. doi: 10.3390/biology12111394 (PMC10669058; doi:10.3390/biology12111394)
Supplement: Supplementary file 1 [file biology-12-01394-s001.zip]

Archive with 1 entries (1 files):
- biology-2657375-supplementary.pdf
